# Supplementary material for: Invasion Status, Mechanisms, and Future Distribution Prediction of Solidago canadensis in the Trade Port Region: A Case Study of Ningbo Port, China
Source: Plants (Basel). 2025 May 21;14(10):1546. doi: 10.3390/plants14101546 (PMC12115084; doi:10.3390/plants14101546)
Supplement: Supplementary file 1 [file plants-14-01546-s001.zip]

Archive with 1 entries (1 files):
- plants-3613138-supplementary.pdf
